# Supplementary material for: Is Ti-Coated PEEK Superior to PEEK for Lumbar and Cervical Fusion Procedures? A Systematic Review and Meta-Analysis
Source: J Clin Med. 2025 Oct 30;14(21):7696. doi: 10.3390/jcm14217696 (PMC12608158; doi:10.3390/jcm14217696)
Supplement: Supplementary file 1 [file jcm-14-07696-s001.zip]

Archive with 1 entries (1 files):
- jcm-3883502-supplementary.pdf
